# Supplementary material for: Exploring significant gender disparities in esophageal cancer risk: Insights from Mendelian randomization analysis and global burden of disease data
Source: Medicine (Baltimore). 2026 Feb 28;105(9):e47800. doi: 10.1097/MD.0000000000047800 (PMC12956248; doi:10.1097/MD.0000000000047800)
Supplement: Supplementary file 1 [file medi-105-e47800-s001.xlsx]

## Sheet: table s1
id.exposure	id.outcome	outcome	exposure	method	Q	Q_df	Q_pval
vH3eUy	876ifs	Esophageal_cancer	ALCOHOLieu-a-1283	MR Egger	3.82768	5	0.574483
vH3eUy	876ifs	Esophageal_cancer	ALCOHOLieu-a-1283	Inverse variance weighted	4.02217	6	0.673677

## Sheet: Table S2
id.exposure	id.outcome	outcome	exposure	method	Q	Q_df	Q_pval
YQVH7B	iVy1Es	Esophageal_cancer	BMIukb-a-248	MR Egger	372.042	339	0.104677
YQVH7B	iVy1Es	Esophageal_cancer	BMIukb-a-248	Inverse variance weighted	373.376	340	0.102822

## Sheet: Table S3
id.exposure	id.outcome	outcome	exposure	method	Q	Q_df	Q_pval
dH4AxF	LHlJie	Esophageal_cancer	MEATukb-b-2862	MR Egger	3.52685	9	0.939713
dH4AxF	LHlJie	Esophageal_cancer	MEATukb-b-2862	Inverse variance weighted	3.52851	10	0.966121

## Sheet: Table S4
id.exposure	id.outcome	outcome	exposure	method	Q	Q_df	Q_pval
1etp4S	6xu2AW	Esophageal_cancer	SEXukb-d-30850_raw.csv	MR Egger	102.689	105	0.545606
1etp4S	6xu2AW	Esophageal_cancer	SEXukb-d-30850_raw.csv	Inverse variance weighted	102.695	106	0.572788

## Sheet: Table s5
id.exposure	id.outcome	outcome	exposure	method	Q	Q_df	Q_pval
gK9ytc	chicBJ	Esophageal_cancer	SMOKINGukb-b-2134	MR Egger	87.8126	74	0.130168
gK9ytc	chicBJ	Esophageal_cancer	SMOKINGukb-b-2134	Inverse variance weighted	87.8187	75	0.147766

## Sheet: Table S6
id.exposure	id.outcome	outcome	exposure	method	Q	Q_df	Q_pval
E1yLsW	V3BXDd	Esophageal_cancer	VEGEukb-b-1996	MR Egger	15.1431	18	0.652119
E1yLsW	V3BXDd	Esophageal_cancer	VEGEukb-b-1996	Inverse variance weighted	15.5818	19	0.68497

## Sheet: Table S7
Trait	P-value	beta	95%CI(Beta)	SE
Alcohol	0.07	0.83	-0.06_1.73	0.46
BMI	0.23	0.05	-0.14_0.03	0.04
Meat	0.42	-0.3	-1.02_0.43	0.37
Vege	0.6	0.5	-1.34_2.33	0.93
Smoking	0.03	0.39	0.02_0.78	0.2
TE	0.03	0.07	0.006_0.13	0.03
