# Supplementary material for: Exploring significant gender disparities in esophageal cancer risk: Insights from Mendelian randomization analysis and global burden of disease data
Source: Medicine (Baltimore). 2026 Feb 28;105(9):e47800. doi: 10.1097/MD.0000000000047800 (PMC12956248; doi:10.1097/MD.0000000000047800)
Supplement: Supplementary file 2 [file medi-105-e47800-s002.xlsx]

## Sheet: ALCOHOLukb-b-16878
SNP	A1	A2	BETA	SE	P	FREQ	BP	CHR	F
rs72720396	G	A	0.0109839	0.00156038	1.9e-12	0.229901	91191582	1	49.551
rs12134520	G	A	-0.00829457	0.00131165	2.6e-10	0.485196	96190605	1	39.99
rs9661233	T	A	0.0104398	0.00139294	6.6e-14	0.333074	173844051	1	56.172
rs7548540	G	A	0.00883714	0.00131817	2e-11	0.452889	174380810	1	44.9449
rs6425305	A	G	0.00845965	0.00131979	1.5e-10	0.458796	174885243	1	41.0861
rs2799423	C	A	-0.00984601	0.00143508	6.8e-12	0.702339	236747931	1	47.0726
rs10865037	C	T	0.00843366	0.00134938	4.1e-10	0.397515	100871361	2	39.0628
rs2060199	A	T	0.00827228	0.00131791	3.5e-10	0.55622	166196681	2	39.3984
rs10932201	A	G	0.00863774	0.00131689	5.4e-11	0.461819	208426257	2	43.0231
rs6749448	C	T	-0.00834335	0.00142338	4.6e-09	0.309139	212607990	2	34.3589
rs6805189	C	T	0.00832172	0.00131551	2.5e-10	0.477985	71532113	3	40.0164
rs7376752	G	A	-0.00987143	0.00150173	4.9e-11	0.261697	42127229	4	43.2092
rs1526912	T	A	-0.00853031	0.00139307	9.2e-10	0.648759	123022324	4	37.4959
rs12203592	T	C	-0.0100941	0.0015701	1.3e-10	0.217061	396321	6	41.3314
rs806789	A	C	0.0075757	0.00131046	7.4e-09	0.474479	26229161	6	33.4193
rs113905912	C	T	0.00993365	0.0013836	7e-13	0.344	104594984	7	51.5462
rs12535428	T	C	0.00957422	0.00142445	1.8e-11	0.31641	113858363	7	45.1765
rs11783227	G	T	-0.0080206	0.00134348	2.4e-09	0.407918	10955530	8	35.6411
rs4636319	C	T	0.00790074	0.00131739	2e-09	0.485383	100252721	9	35.9672
rs7851830	G	A	0.0091125	0.00154765	3.9e-09	0.23498	109380084	9	34.6681
rs4837904	C	T	0.00904631	0.00144055	3.4e-10	0.703823	124620480	9	39.4354
rs641325	G	T	0.00879371	0.0014007	3.4e-10	0.66836	57681828	11	39.4143
rs58734839	C	T	-0.00972618	0.00148847	6.4e-11	0.266326	42179863	14	42.6977
rs898751	T	C	-0.0101452	0.00131647	1.3e-14	0.493229	2291863	17	59.3881

## Sheet: ALCOHOLieu-a-1283
SNP	A1	A2	BETA	SE	P	FREQ	BP	CHR	F
rs891432	C	G	0.02839	0.002973	1.34091e-21	0.6066	73320617	2	91.1887
rs841674	C	T	0.01725	0.002989	7.79094e-09	0.2412	197563939	3	33.3063
rs76546967	G	A	0.01846	0.002977	5.61694e-10	0.2267	197726062	3	38.4508
rs9812611	A	G	0.01779	0.002994	2.79801e-09	0.2217	197807195	3	35.306
rs13130560	G	A	0.01783	0.003023	3.67502e-09	0.5692	179662813	4	34.7878
rs10036814	T	G	0.01767	0.003021	4.92595e-09	0.4083	54026147	5	34.2115
rs7735378	C	A	0.0178	0.003004	3.13798e-09	0.4247	54036324	5	35.1108
rs35156726	A	G	-0.02311	0.002975	7.95976e-15	0.006229	54600557	5	60.3429

## Sheet: ALCOHOLieu-a-1283_Esophageal_ca
exposure	outcome	id.exposure	id.outcome	samplesize	SNP	b	se	p	lo_ci	up_ci	or	or_lci95	or_uci95	estimate	pvalue
ALCOHOLieu-a-1283	Esophageal_cancer	vH3eUy	876ifs	NA	rs10036814	-0.312812	0.692697	0.651568	-1.6705	1.04488	0.731388	0.188153	2.84304	0.731 (0.188-2.843)	0.652
ALCOHOLieu-a-1283	Esophageal_cancer	vH3eUy	876ifs	NA	rs13130560	-0.295358	0.677891	0.663053	-1.62402	1.03331	0.744265	0.197104	2.81035	0.744 (0.197-2.810)	0.663
ALCOHOLieu-a-1283	Esophageal_cancer	vH3eUy	876ifs	NA	rs35156726	-0.430231	0.700787	0.539265	-1.80377	0.943312	0.650359	0.164676	2.56847	0.650 (0.165-2.568)	0.539
ALCOHOLieu-a-1283	Esophageal_cancer	vH3eUy	876ifs	NA	rs76546967	-0.0414209	0.662979	0.950183	-1.34086	1.25802	0.959425	0.26162	3.51844	0.959 (0.262-3.518)	0.95
ALCOHOLieu-a-1283	Esophageal_cancer	vH3eUy	876ifs	NA	rs7735378	-0.539543	0.693787	0.436758	-1.89937	0.820279	0.583014	0.149664	2.27113	0.583 (0.150-2.271)	0.437
ALCOHOLieu-a-1283	Esophageal_cancer	vH3eUy	876ifs	NA	rs891432	-0.0118381	0.789158	0.988031	-1.55859	1.53491	0.988232	0.210433	4.64091	0.988 (0.210-4.641)	0.988
ALCOHOLieu-a-1283	Esophageal_cancer	vH3eUy	876ifs	NA	rs9812611	-0.325797	0.689702	0.63666	-1.67761	1.02602	0.721952	0.186819	2.78994	0.722 (0.187-2.790)	0.637
ALCOHOLieu-a-1283	Esophageal_cancer	vH3eUy	876ifs	NA	All	-0.284862	0.646463	0.659469	-1.55193	0.982206	0.752118	0.211839	2.67034	0.752 (0.212-2.670)	0.659

## Sheet: ALCOHOLieu-a-1283_Esophageal_pl
id.exposure	id.outcome	outcome	exposure	egger_intercept	se	pval
vH3eUy	876ifs	Esophageal_cancer	ALCOHOLieu-a-1283	0.029905	0.0678115	0.677628

## Sheet: ALCOHOLieu-b-73
SNP	A1	A2	BETA	SE	P	FREQ	BP	CHR	F
rs584865	A	G	0.0223083	0.00197954	1.69005e-29	0.592	72697644	2	127
rs140341811	G	A	-0.0166187	0.00222474	7.95976e-14	0.283	73008052	2	55.8002
rs10185741	C	T	0.0149663	0.0019468	1.48013e-14	0.601	105741674	2	59.0998
rs4672978	C	G	-0.0116038	0.00200483	6.94992e-09	0.351	221236009	2	33.5
rs13321237	G	A	0.0127092	0.00199953	2.07998e-10	0.366	196766967	3	40.3999
rs9841771	G	A	-0.0167274	0.00219076	2.23975e-14	0.729	197106780	3	58.2998
rs139120906	C	T	0.0159549	0.00223853	1.00995e-12	0.251	197129053	3	50.7998
rs7639745	G	A	0.0169711	0.00229675	1.50003e-13	0.221	197300565	3	54.6
rs78792580	T	C	-0.0142439	0.00199847	1.02e-12	0.622	197316618	3	50.7999
rs76455003	G	A	-0.0143278	0.00199847	7.58927e-13	0.622	197356616	3	51.4001
rs112151178	T	G	-0.0146438	0.00202297	4.46992e-13	0.652	197396279	3	52.3997
rs72708814	C	T	0.0283339	0.00197411	1.10002e-46	0.594	179492099	4	206.001
rs12520268	C	T	-0.130557	0.0173231	4.70977e-14	0.00411	51727734	5	56.8001
rs3857285	A	G	-0.179182	0.00986364	8.29087e-74	0.0141	53896598	5	330
rs150606522	A	G	-0.213191	0.0117895	4.16006e-73	0.00902	54297828	5	326.999
rs150949832	G	A	0.0198817	0.00194956	1.83992e-24	0.398	54501857	5	104
rs116482711	G	A	0.0191967	0.00195014	7.44046e-23	0.399	54552606	5	96.8995
rs10040458	T	C	0.0274484	0.00307075	3.8699e-19	0.0984	54577844	5	79.8997
rs35984984	A	C	-0.0545616	0.00690709	2.75994e-15	0.0262	54826432	5	62.3999
rs114782328	T	G	-0.0484085	0.00668101	4.24033e-13	0.0299	54882778	5	52.5
rs140932093	A	G	-0.0478111	0.00677507	1.71002e-12	0.0264	54889577	5	49.8001
rs72749986	A	G	-0.154402	0.0236287	6.34016e-11	0.00188	55547423	5	42.6998
rs146261479	T	C	-0.0269684	0.00438063	7.58001e-10	0.0452	57550793	5	37.8998
rs159486	T	C	-0.0261139	0.00382133	8.13018e-12	0.0667	58175138	5	46.6997
rs98084	C	A	-0.0118322	0.00202921	5.39995e-09	0.341	111371024	5	33.9999
rs62538952	A	G	-0.0128536	0.00218835	4.15997e-09	0.266	12677631	9	34.4998
rs139526769	G	A	-0.0143832	0.00243468	3.55001e-09	0.211	12707696	9	34.9001
rs10756407	G	A	-0.0144492	0.00241155	2.03002e-09	0.215	12764608	9	35.9001
rs188403612	C	T	-0.0160517	0.00249471	1.24e-10	0.201	12801539	9	41.4002
rs1236199	A	G	0.0119605	0.00193011	5.83996e-10	0.481	132337294	9	38.4003
rs60656960	A	G	0.0136984	0.00206512	3.20996e-11	0.673	67426320	14	43.9996
rs113056787	C	T	-0.0144165	0.00207008	3.31971e-12	0.321	67461152	14	48.5004
rs117822119	C	G	0.0140105	0.00206349	1.13999e-11	0.669	67506234	14	46.1002
rs13379087	A	G	0.0126208	0.00194743	9.04066e-11	0.451	67817537	14	42.0001
rs2718957	T	G	-0.0140237	0.00200134	2.36974e-12	0.349	56590833	15	49.1002
rs6113074	G	A	-0.0121539	0.00205146	3.15e-09	0.329	2146580	20	35.0998

## Sheet: ALCOHOLukb-a-25
SNP	A1	A2	BETA	SE	P	FREQ	BP	CHR	F
rs11683984	C	T	-0.028925	0.0043745	3.79228e-11	0.789001	67429146	2	43.721
rs112809708	G	A	-0.025312	0.00439672	8.569e-09	0.793889	67834621	2	33.1433
rs35691004	A	G	0.0406425	0.00357926	7.09251e-30	0.433019	71164595	2	128.936
rs3796099	G	A	-0.0359604	0.00408368	1.30437e-18	0.746273	71211989	2	77.5435
rs446450	G	A	0.0224775	0.00357989	3.41539e-10	0.448075	105405557	2	39.4236
rs138831582	A	T	-0.0392271	0.00623996	3.25245e-10	0.907983	154157322	3	39.5193
rs114098564	C	A	-0.0376005	0.00614332	9.33512e-10	0.907956	154428873	3	37.4611
rs76443254	T	C	-0.0214145	0.00355135	1.64172e-09	0.483081	154617823	3	36.3604
rs6763589	G	T	-0.0225752	0.00355787	2.22464e-10	0.466625	154670929	3	40.2609
rs77382609	T	G	0.0222812	0.00355381	3.62285e-10	0.525632	154763292	3	39.3087
rs9853442	G	A	-0.0207479	0.00358389	7.07783e-09	0.460101	177191797	3	33.515
rs77382051	T	C	0.0249024	0.00359138	4.10015e-12	0.56667	181405422	3	48.0795
rs111724627	T	C	0.0216771	0.00361607	2.04117e-09	0.586283	181515427	3	35.9359
rs7638090	G	A	0.0246573	0.00413263	2.42639e-09	0.755966	196476836	3	35.599
rs62410767	C	G	0.024655	0.00423882	6.01534e-09	0.773214	196554550	3	33.8314
rs4834183	C	T	-0.0313041	0.00528379	3.13451e-09	0.869853	128118585	4	35.1003
rs10025692	T	G	-0.0420534	0.00369326	4.94311e-30	0.628574	178800189	4	129.653
rs897606	C	G	0.0206875	0.00355184	5.73548e-09	0.508072	190340955	4	33.9242
rs696193	A	G	-0.199225	0.0334385	2.55676e-09	0.996942	53386267	5	35.4972
rs75963230	C	T	0.279293	0.0392328	1.09044e-12	0.002196	54174883	5	50.6782
rs6863145	A	G	-0.251322	0.0232805	3.65595e-27	0.99321	54247304	5	116.54
rs78928855	C	T	-0.308449	0.0216538	4.99574e-46	0.992817	54977936	5	202.908
rs138752204	G	A	0.038289	0.00470155	3.83972e-16	0.826717	55102584	5	66.3233
rs162088	C	T	0.0292032	0.0035985	4.85848e-16	0.582322	55122436	5	65.8594
rs77561892	A	C	0.0507449	0.0058682	5.28932e-18	0.897571	55168899	5	74.7782
rs115880517	T	C	0.0493127	0.00581531	2.26464e-17	0.89252	55222105	5	71.9071
rs113317823	T	C	-0.21518	0.0293617	2.33077e-13	0.995808	56087883	5	53.7083
rs258121	G	A	-0.050528	0.00676175	7.87952e-14	0.925207	58704650	5	55.8401
rs72905520	A	G	-0.0241315	0.00420007	9.17234e-09	0.234759	84386172	6	33.0108
rs1983862	T	C	0.0271232	0.004259	1.91214e-10	0.773868	84596915	6	40.5571
rs113246858	G	T	0.0315356	0.0044361	1.1722e-12	0.795578	84773661	6	50.5358
rs1727053	G	A	0.0206076	0.00355842	6.99343e-09	0.480242	152947596	6	33.5383
rs78102865	T	C	0.0253455	0.00368072	5.74778e-12	0.628813	152835133	7	47.4172
rs4725491	T	C	0.0220757	0.00363677	1.27947e-09	0.605313	152908346	7	36.8466
rs1374376	A	G	-0.0216254	0.00363397	2.66944e-09	0.60105	36233751	11	35.4132
rs117421764	T	C	0.024791	0.00356466	3.54079e-12	0.547708	74479762	14	48.3673
rs28535082	A	G	0.0250755	0.00356423	1.99159e-12	0.545586	74553359	14	49.4957
rs1967270	T	C	0.0297592	0.00360348	1.48081e-16	0.588185	62029589	16	68.2022
rs79007580	G	A	0.0227525	0.00395812	9.02132e-09	0.287676	26967472	18	33.0431

## Sheet: ALCOHOLukb-a-31
SNP	A1	A2	BETA	SE	P	FREQ	BP	CHR	F
rs4914946	T	C	-0.0132602	0.00188915	2.24027e-12	0.774059	108014228	1	49.2683
rs12040242	T	C	0.0101	0.00154959	7.15155e-11	0.511284	113892545	1	42.4824
rs3010089	C	A	-0.0102029	0.00160733	2.19053e-10	0.63093	202156628	1	40.2937
rs76777644	T	C	-0.0102075	0.00169666	1.78879e-09	0.703364	23812444	2	36.195
rs35204700	A	G	0.0102086	0.00169531	1.72998e-09	0.296675	23850764	2	36.2605
rs114215993	A	G	0.0102863	0.00168751	1.09313e-09	0.301456	23894755	2	37.1557
rs146614631	T	C	0.00938901	0.00162114	6.98409e-09	0.353149	23895691	2	33.5427
rs114187477	C	A	0.010582	0.00169751	4.56247e-10	0.294758	23903085	2	38.8607
rs114636670	A	G	0.0106027	0.00169746	4.21561e-10	0.29475	23905095	2	39.0152
rs77753232	G	A	-0.00995189	0.0016637	2.21162e-09	0.677566	181390972	3	35.7817
rs7032358	C	G	0.00917317	0.00159456	8.79286e-09	0.390391	136748542	9	33.0946
rs739448	T	C	0.00951035	0.00164148	6.89414e-09	0.349675	136752564	9	33.5677

## Sheet: ALCOHOLukb-b-5779
SNP	A1	A2	BETA	SE	P	FREQ	BP	CHR	F
rs4503294	T	C	0.0181476	0.00307049	3.40001e-09	0.565333	940096	1	34.932
rs780569	A	T	0.0198033	0.00336454	4e-09	0.70882	4569436	1	34.6437
rs4417025	A	G	-0.0188379	0.00316516	2.69998e-09	0.361153	35363679	1	35.422
rs28787109	A	G	0.0178107	0.00308461	7.69999e-09	0.40423	51218695	1	33.3397
rs2244598	C	T	-0.018378	0.00311907	3.79997e-09	0.605114	216681000	1	34.7173
rs1991083	T	C	-0.0223925	0.00325813	6.29941e-12	0.679886	23887437	2	47.2355
rs780094	C	T	-0.0509938	0.00310506	1.29987e-60	0.615206	27741237	2	269.709
rs62140396	A	G	0.0310043	0.00471836	5.00035e-11	0.116282	28246841	2	43.1779
rs1004787	A	G	-0.0222262	0.00304518	2.90001e-13	0.532943	45159091	2	53.2727
rs2717063	A	C	-0.0203704	0.00308457	4.00037e-11	0.585731	58110969	2	43.6124
rs6727281	T	C	-0.024322	0.00391964	5.49997e-10	0.184023	65558588	2	38.504
rs13390019	C	T	0.0296116	0.00449182	4.30031e-11	0.134041	97797680	2	43.4589
rs10188314	T	C	-0.0197869	0.00303605	7.19946e-11	0.470852	215402926	2	42.4754
rs76082653	T	C	0.0464269	0.00668673	3.80014e-12	0.054327	49029468	3	48.2072
rs79581555	A	G	0.0460489	0.00674406	8.60003e-12	0.053092	49738816	3	46.6225
rs7610856	A	C	-0.023864	0.00307022	7.70016e-15	0.429053	71579022	3	60.4154
rs9814516	T	G	-0.0251117	0.00355589	1.59993e-12	0.237423	85407980	3	49.8719
rs1228589	A	G	0.0210699	0.00352806	2.30001e-09	0.246133	131634826	3	35.6659
rs1515590	T	C	0.0182446	0.00311623	4.79999e-09	0.383245	174213977	3	34.2775
rs362307	T	C	0.0433047	0.00580219	8.4004e-14	0.074582	3241845	4	55.704
rs11940694	G	A	-0.0437138	0.00311609	1e-44	0.604193	39414993	4	196.796
rs2159935	A	G	-0.0185742	0.00302582	8.30004e-10	0.490369	55521017	4	37.682
rs62325470	T	C	0.217044	0.0168584	6.29941e-38	0.008873	99644166	4	165.754
rs144198753	T	C	0.25317	0.0148692	5.19996e-65	0.011535	99713350	4	289.901
rs1229984	C	T	-0.261708	0.00918496	1.39959e-178	0.97277	100239319	4	811.857
rs62305780	G	C	-0.0485216	0.00506585	9.8992e-22	0.102253	100290815	4	91.7414
rs13135092	G	A	0.0438341	0.00549884	1.59993e-15	0.083483	103198082	4	63.5451
rs13102973	C	T	-0.0194072	0.00311875	4.90004e-10	0.61881	135900688	4	38.7226
rs62339673	A	C	0.0182943	0.00315406	6.59994e-09	0.626705	184828533	4	33.6428
rs4916802	G	A	0.0227811	0.00358631	2.1e-10	0.763446	87329636	5	40.3509
rs4916723	C	A	0.0239479	0.00309951	1.10002e-14	0.420617	87854395	5	59.6965
rs461599	C	A	-0.0191888	0.00303977	2.69998e-10	0.462259	144136931	5	39.8487
rs9349379	G	A	-0.0193455	0.00308215	3.50002e-10	0.405493	12903957	6	39.396
rs56189237	A	G	0.0265438	0.00451836	4.20001e-09	0.128736	31328518	6	34.5116
rs12153855	C	T	0.0294435	0.00493484	2.39999e-09	0.10497	32074804	6	35.5986
rs9372625	A	G	-0.0255579	0.00312467	2.90001e-16	0.381706	98344031	6	66.9024
rs9403297	A	G	0.0188234	0.00313037	1.79999e-09	0.372967	141705482	6	36.158
rs73050128	A	C	-0.0260048	0.00409088	2.1e-10	0.164488	1961882	7	40.4086
rs62466318	T	C	-0.0254919	0.0037742	1.39991e-11	0.202827	73042085	7	45.6199
rs2529287	T	C	0.0227157	0.00349595	8.19974e-11	0.257128	74358919	7	42.2203
rs4726481	T	G	0.0217614	0.00310188	2.29985e-12	0.400576	141668403	7	49.218
rs2622167	A	G	-0.0191155	0.0030674	4.60002e-10	0.428653	153486704	7	38.8356
rs2160935	T	C	-0.018718	0.00309117	1.40001e-09	0.604293	30840651	8	36.6668
rs11787216	T	C	0.0244162	0.00320078	2.39994e-14	0.369127	142615222	8	58.1895
rs7460106	C	T	-0.0217112	0.00361927	2e-09	0.23562	143534777	8	35.9853
rs61873510	T	G	0.0203737	0.00330311	6.90001e-10	0.32785	102626510	10	38.0447
rs34473884	A	G	-0.0203615	0.00350346	6.19998e-09	0.24819	133761285	10	33.7773
rs4242715	A	G	-0.0186543	0.00324831	9.29994e-09	0.680585	133986135	10	32.9794
rs11039429	T	C	-0.0235595	0.00303737	8.69961e-15	0.454624	47867059	11	60.164
rs10792669	G	A	0.0174322	0.00304065	9.90011e-09	0.505254	82688356	11	32.8679
rs1666658	C	T	0.0179674	0.00309866	6.69993e-09	0.392206	121801129	11	33.6219
rs11223617	A	G	0.0250908	0.00375381	2.29985e-11	0.206155	133780757	11	44.677
rs58905411	A	G	-0.0266343	0.00307848	5.10035e-18	0.410052	54623132	12	74.8531
rs7302200	A	G	-0.0184222	0.00319841	8.40001e-09	0.339998	56449435	12	33.1753
rs324012	T	C	-0.0177932	0.00304357	5e-09	0.448569	57502981	12	34.1776
rs28768122	C	T	0.0207	0.00355204	5.60003e-09	0.759525	123885974	12	33.9614
rs7330939	T	C	-0.0213301	0.0034046	3.69999e-10	0.720352	49971400	13	39.2513
rs186347	T	G	0.0179489	0.00305071	4e-09	0.463343	59072226	14	34.6158
rs2535911	T	C	-0.0188476	0.00316849	2.69998e-09	0.354749	73523162	14	35.384
rs117799466	C	G	-0.0196704	0.00331968	3.09999e-09	0.336989	34659517	15	35.1103
rs80292319	C	T	-0.0393728	0.00649583	1.40001e-09	0.057704	76508632	15	36.7387
rs118188698	C	T	-0.0411121	0.00681011	1.6e-09	0.054665	77164686	15	36.4444
rs1076884	G	C	0.0210909	0.0036264	5.99998e-09	0.774542	13747803	16	33.8251
rs72771070	T	C	-0.026588	0.00338572	4.10015e-15	0.282915	19993750	16	61.6693
rs2411453	G	T	-0.0350793	0.00309039	7.29962e-30	0.597353	28632021	16	128.847
rs35105141	T	C	0.026345	0.00308788	1.39991e-17	0.401541	30057148	16	72.7906
rs6565192	C	T	0.0211927	0.00306355	4.60045e-12	0.4692	30585535	16	47.8545
rs9923231	T	C	-0.0198483	0.00312339	2.1e-10	0.375269	31107689	16	40.3826
rs2193098	C	T	-0.0217557	0.00378875	9.29994e-09	0.797617	51210495	16	32.9727
rs1421085	C	T	0.0199392	0.00308481	1e-10	0.403447	53800954	16	41.7791
rs138993217	A	G	0.0272225	0.00407607	2.39994e-11	0.166584	69770032	16	44.6039
rs72787062	A	G	-0.0281947	0.00410324	6.4003e-12	0.162767	72105844	16	47.2151
rs72803180	A	C	-0.0249121	0.00411193	1.40001e-09	0.165764	72628693	16	36.7053
rs9906502	A	G	0.0237883	0.00396178	1.89998e-09	0.176998	7615745	17	36.0534
rs8614	A	C	0.0247806	0.00392537	2.69998e-10	0.182509	27588806	17	39.8531
rs9912298	C	A	0.0205894	0.00358993	9.69996e-09	0.239585	29735752	17	32.8939
rs650558	T	C	0.0207362	0.0035079	3.40001e-09	0.247918	40721042	17	34.9433
rs17690703	T	C	0.0250342	0.00343021	2.90001e-13	0.262687	43925297	17	53.263
rs9896243	G	C	0.0236044	0.00368217	1.5e-10	0.215209	44826056	17	41.094
rs4968391	T	G	-0.0192695	0.0032265	2.30001e-09	0.674892	57780943	17	35.6679
rs4800487	G	A	-0.0289372	0.00304694	2.19989e-21	0.456873	21083275	18	90.1956
rs2043677	T	C	0.0261133	0.0043272	1.6e-09	0.145599	38313195	18	36.4175
rs11662416	G	T	0.0200019	0.00306598	6.89922e-11	0.423581	50847784	18	42.5602
rs2924321	A	G	-0.0195131	0.00305022	1.6e-10	0.539592	53125435	18	40.9251
rs6567160	C	T	0.0231398	0.00358225	1.09999e-10	0.232738	57829135	18	41.7261
rs838145	A	G	0.0219548	0.00305549	6.70039e-13	0.542982	49248730	19	51.6294
rs6030312	T	G	-0.0195332	0.00327136	2.39999e-09	0.314251	35569619	20	35.6525

## Sheet: BMIieu-a-94
SNP	A1	A2	BETA	SE	P	FREQ	BP	CHR	F
rs17042334	T	C	0.057	0.0087	8.48008e-11	0.8833	668685	2	42.9251
rs2867137	C	T	0.056	0.0084	2.77013e-11	0.875	706400	2	44.4444
rs6736401	T	C	0.35	0.221849	1e-200	NA	88487412	2	2.48898
rs10174987	G	A	0.23	0.0409586	1e-200	NA	169352260	2	31.533
rs11128769	T	C	0.26	0.522879	1e-200	NA	15926230	3	0.247255
rs1479368	C	A	0.088	0.267606	1e-200	NA	102018438	3	0.108137
rs10934809	C	A	0.077	0.21467	1e-200	NA	127041422	3	0.128659
rs4431292	C	T	0.27	0.337242	1e-200	NA	6385533	4	0.64098
rs17788332	G	A	0.044	0.0075	4.92006e-09	0.7833	67424360	4	34.4178
rs17687220	T	C	0.57	0.119186	1e-200	NA	150616733	4	22.8717
rs6882518	T	C	0.34	0.431798	1e-128	NA	57389552	5	0.620007
rs4703621	G	A	0.082	0.113509	1e-200	NA	73422664	5	0.521876
rs16872220	C	A	0.081	0.21467	1e-200	NA	74018774	5	0.142373
rs13182501	G	T	0.071	0.30103	1e-200	NA	148018201	5	0.0556285
rs2339181	A	C	0.11	1.03152	1e-200	NA	170366232	5	0.0113718
rs12524947	A	T	0.25	0.585027	1e-200	NA	19513046	6	0.182612
rs1170484	G	A	0.23	0.119186	1e-200	NA	84038522	6	3.72396
rs16895447	G	A	0.079	0.853872	1e-200	NA	164285210	6	0.0085599
rs12386635	G	A	0.066	0.113509	1e-200	NA	31465358	7	0.338086
rs17172769	C	G	0.19	0.00436481	1e-200	NA	46799268	7	1894.86
rs17698411	T	C	0.29	0.19382	1e-200	NA	86749197	7	2.23872
rs35483034	G	A	0.62	0.0315171	1e-200	NA	155135704	7	386.982
rs2513781	T	G	0.076	0.00877392	1e-200	NA	95119993	8	75.0308
rs12343727	G	A	0.21	0.207608	1e-200	NA	5215926	9	1.02318
rs1112019	T	A	0.092	0.337242	1e-200	NA	32301073	9	0.0744205
rs10987467	G	A	0.075	0.229148	1e-200	NA	129515924	9	0.107125
rs3793784	C	G	0.42	0.0757207	1e-128	NA	50747539	10	30.7659
rs7071493	T	A	0.11	0.585027	1e-200	NA	68213082	10	0.0353536
rs440103	G	A	0.083	1.04576	1e-200	NA	90494837	10	0.0062993
rs11017822	A	G	0.077	0.39794	1e-200	NA	133012673	10	0.0374409
rs7946270	C	T	0.12	0.0268721	1e-200	NA	41579357	11	19.9416
rs7965494	A	G	0.38	NA	1e-113	NA	58614957	12	NA
rs10847177	A	G	0.076	0.136677	1e-200	NA	122649803	12	0.309198
rs28625019	A	G	0.35	0.30103	1e-113	NA	123907563	12	1.35181
rs17614524	A	T	0.52	1.88606	1e-200	NA	53398137	13	0.0760144
rs2329206	A	G	-0.04	0.007	8.72007e-09	0.3083	82211566	13	32.6531
rs17652760	G	A	0.11	1.92082	1e-200	NA	47711141	14	0.00327953
rs2153315	C	T	0.38	0.657577	1e-113	NA	49085802	14	0.333944
rs1212199	C	T	0.1	0.657577	1e-200	NA	56423286	14	0.0231263
rs2077855	A	G	0.24	1.27572	1e-200	NA	95494106	14	0.0353925
rs2623474	G	C	0.074	0.0809219	1e-200	NA	39491492	15	0.836241
rs4965451	C	T	0.095	0.69897	1e-200	NA	99720434	15	0.0184727
rs2656639	G	C	0.074	0.259637	1e-200	NA	79070407	16	0.0812326
rs1116567	C	G	0.22	0.0705811	1e-200	NA	80361560	16	9.71558
rs12456577	A	G	0.1	0.119186	1e-200	NA	75636727	18	0.703962
rs889362	T	C	0.39	0.00877392	1e-113	NA	18758255	19	1975.79
rs761025	A	G	0.078	0.468521	1e-200	NA	25426968	20	0.027716
rs6088578	T	C	0.32	0.638272	1e-128	NA	33281604	20	0.251355
rs4324374	T	C	0.18	0.259637	1e-200	NA	53708625	20	0.480631
rs9637222	G	A	0.074	0.309804	1e-200	NA	47888507	21	0.0570544
rs9607954	T	C	0.081	0.823909	1e-200	NA	43216077	22	0.00966522
rs2688178	C	T	0.17	0.318759	1e-200	NA	49605562	22	0.284428

## Sheet: BMIieu-a-835
SNP	A1	A2	BETA	SE	P	FREQ	BP	CHR	F
rs1188008	T	G	-0.0209	0.0033	3.56697e-10	0.6667	58477799	1	40.1111
rs1493983	G	A	-0.027	0.0039	6.36063e-12	0.1833	83179138	1	47.929
rs4662171	A	T	0.0329	0.0031	1.166e-25	0.6607	83290305	1	112.634
rs11161548	A	G	-0.0227	0.0031	2.77013e-13	0.5833	85680408	1	53.6202
rs7529910	C	T	-0.0242	0.0031	3.28171e-15	0.575	85705059	1	60.9407
rs4838941	G	A	0.0218	0.0031	2.07014e-12	0.575	112724559	1	49.4527
rs2759281	C	T	0.0465	0.0039	4.63447e-33	0.2667	204866365	1	142.16
rs11803913	A	G	0.0447	0.0044	3.01926e-24	0.2909	204872842	1	103.207
rs4233063	T	C	0.0195	0.0031	1.834e-10	0.5083	232597629	1	39.5682
rs17327398	A	C	0.0536	0.004	5.48909e-41	0.8833	35508716	2	179.56
rs6543942	T	C	-0.0597	0.004	4.3401e-50	0.125	35650084	2	222.756
rs6546028	C	G	0.0308	0.0037	8.48008e-17	0.4167	64060658	2	69.2944
rs6758281	T	C	0.0302	0.0031	4.28746e-23	0.5	64279447	2	94.9053
rs7566618	C	T	0.0207	0.0034	1.33199e-09	0.3083	65641978	2	37.0666
rs11679589	A	T	-0.018	0.0031	8.86911e-09	0.625	121935057	2	33.7149
rs2749779	G	A	-0.0179	0.0031	9.92705e-09	0.3167	3350248	4	33.3413
rs1188586	A	G	0.0292	0.0039	4.66445e-14	0.1833	3585288	4	56.0579
rs6848399	T	C	-0.0307	0.0039	2.19079e-15	0.1583	118823657	4	61.9652
rs16870265	C	G	0.0226	0.0031	1.17004e-13	0.4583	2660637	5	53.1488
rs17661584	T	A	0.0399	0.0031	9.80618e-38	0.4333	2670593	5	165.662
rs13180690	A	G	0.0477	0.0068	1.82516e-12	0.1167	58789176	5	49.2061
rs9369905	A	C	-0.0249	0.0031	1.69395e-15	0.375	49489397	6	64.5172
rs17710630	T	G	0.0206	0.0034	1.10101e-09	0.2917	43769149	7	36.7093
rs38300	T	C	0.044	0.004	1.97288e-28	0.0917	70071979	7	121
rs11768039	G	T	0.0183	0.0031	4.20397e-09	0.3083	70161221	7	34.8481
rs4255116	A	C	-0.0277	0.0048	7.33905e-09	0.2	55461122	8	33.3025
rs9633542	G	A	-0.0253	0.0041	6.79704e-10	0.3667	68015174	10	38.0779
rs10997024	G	T	-0.0224	0.0033	2.07014e-11	0.3667	68031418	10	46.0753
rs519796	C	A	0.0245	0.0033	9.6117e-14	0.2917	64745144	11	55.1194
rs495935	C	A	0.0243	0.0041	3.08802e-09	0.2917	64807278	11	35.1273
rs2324919	T	C	0.0249	0.0038	5.94155e-11	0.2083	43061784	13	42.937
rs9523990	T	C	0.0207	0.0033	1.86999e-10	0.725	93929464	13	39.3471
rs11156892	T	C	-0.032	0.0036	6.63285e-19	0.25	21706676	14	79.0123
rs3762159	C	T	0.0407	0.0038	2.03986e-27	0.7833	21859536	14	114.715
rs7161626	G	C	0.0238	0.0031	3.34118e-14	0.4083	45332387	14	58.9428
rs198201	A	G	0.0231	0.0032	8.65964e-13	0.3833	24148807	16	52.1104
rs8061231	C	T	0.0297	0.004	1.12798e-13	0.3667	24224134	16	55.1306
rs12450839	T	C	0.0295	0.0047	3.46099e-10	0.2333	77332159	17	39.3957
rs2065236	A	G	0.0281	0.0038	7.16143e-14	0.275	16939282	21	54.6821

[truncated: 9 more sheets: BMIieu-a-974, BMIieu-b-40, BMIieu-b-4815, BMIieu-b-4816, BMIukb-a-248, BMIukb-a-248_Esophageal_cancer-, BMIukb-a-248_Esophageal_cancerP, BMIukb-b-2303, BMIukb-b-19953]
