# Supplementary material for: Exploring significant gender disparities in esophageal cancer risk: Insights from Mendelian randomization analysis and global burden of disease data
Source: Medicine (Baltimore). 2026 Feb 28;105(9):e47800. doi: 10.1097/MD.0000000000047800 (PMC12956248; doi:10.1097/MD.0000000000047800)
Supplement: Supplementary file 3 [file medi-105-e47800-s003.xlsx]

## Sheet: MEATukb-b-2862
SNP	A1	A2	BETA	SE	P	FREQ	BP	CHR	F
rs10789340	G	A	-0.0137797	0.00176936	6.79986e-15	0.626712	72940273	1	60.6523
rs6658413	C	G	-0.0131579	0.00219238	2e-09	0.18684	73940292	1	36.0198
rs11165829	G	C	-0.0102001	0.00177865	9.80009e-09	0.35997	97743702	1	32.8873
rs1105388	T	C	-0.0113754	0.00187563	1.29999e-09	0.300147	205308591	1	36.7823
rs4676964	T	C	0.0133533	0.00172438	9.60064e-15	0.510605	71034748	3	59.9669
rs62396185	C	G	-0.0148447	0.00195102	2.80027e-14	0.260057	26180634	6	57.8921
rs10959890	C	T	-0.0126658	0.00209611	1.5e-09	0.212297	11526198	9	36.5121
rs276453	C	A	-0.0137474	0.00171489	1.10002e-15	0.488398	15573753	9	64.2641
rs12247907	C	G	0.00984097	0.00171131	8.9e-09	0.485752	65317045	10	33.0688
rs1421085	C	T	-0.0121232	0.00174274	3.50026e-12	0.403433	53800954	16	48.3915
rs784251	T	C	-0.0103387	0.00171651	1.7e-09	0.477649	53412903	18	36.2777
rs429358	C	T	-0.0148514	0.00236847	3.59998e-10	0.154226	45411941	19	39.3187
rs132901	T	C	0.0139249	0.00209282	2.90001e-11	0.787662	41797547	22	44.2711

## Sheet: MEATukb-b-2862_Esophageal_cance
exposure	outcome	id.exposure	id.outcome	samplesize	SNP	b	se	p	lo_ci	up_ci	or	or_lci95	or_uci95	estimate	pvalue
MEATukb-b-2862	Esophageal_cancer	dH4AxF	LHlJie	NA	rs10789340	-0.712911	1.03039	0.489012	-2.73248	1.30666	0.490215	0.0650576	3.69382	0.490 (0.065-3.694)	0.489
MEATukb-b-2862	Esophageal_cancer	dH4AxF	LHlJie	NA	rs10959890	-0.730838	0.998808	0.464345	-2.6885	1.22682	0.481505	0.0679828	3.41038	0.482 (0.068-3.410)	0.464
MEATukb-b-2862	Esophageal_cancer	dH4AxF	LHlJie	NA	rs1105388	-0.868894	1.00191	0.38581	-2.83263	1.09484	0.419415	0.0588579	2.98871	0.419 (0.059-2.989)	0.386
MEATukb-b-2862	Esophageal_cancer	dH4AxF	LHlJie	NA	rs11165829	-0.777871	1.0216	0.446403	-2.7802	1.22446	0.459383	0.0620258	3.40234	0.459 (0.062-3.402)	0.446
MEATukb-b-2862	Esophageal_cancer	dH4AxF	LHlJie	NA	rs132901	-0.453616	1.01679	0.655507	-2.44652	1.53929	0.635327	0.086594	4.66129	0.635 (0.087-4.661)	0.656
MEATukb-b-2862	Esophageal_cancer	dH4AxF	LHlJie	NA	rs1421085	-0.440294	1.04249	0.672772	-2.48358	1.603	0.643847	0.0834437	4.96789	0.644 (0.083-4.968)	0.673
MEATukb-b-2862	Esophageal_cancer	dH4AxF	LHlJie	NA	rs276453	-0.644981	1.05783	0.542049	-2.71834	1.42838	0.524673	0.0659844	4.17192	0.525 (0.066-4.172)	0.542
MEATukb-b-2862	Esophageal_cancer	dH4AxF	LHlJie	NA	rs429358	-0.880336	1.03066	0.393025	-2.90043	1.13976	0.414644	0.0549993	3.12603	0.415 (0.055-3.126)	0.393
MEATukb-b-2862	Esophageal_cancer	dH4AxF	LHlJie	NA	rs4676964	-1.05654	1.01902	0.299824	-3.05382	0.940751	0.347658	0.0471783	2.5619	0.348 (0.047-2.562)	0.3
MEATukb-b-2862	Esophageal_cancer	dH4AxF	LHlJie	NA	rs6658413	-0.55886	1.00179	0.576941	-2.52238	1.40466	0.571861	0.0802685	4.07413	0.572 (0.080-4.074)	0.577
MEATukb-b-2862	Esophageal_cancer	dH4AxF	LHlJie	NA	rs784251	-0.668396	1.01937	0.512019	-2.66636	1.32957	0.51253	0.0695049	3.7794	0.513 (0.070-3.779)	0.512
MEATukb-b-2862	Esophageal_cancer	dH4AxF	LHlJie	NA	All	-0.709632	0.973916	0.466223	-2.61851	1.19924	0.491825	0.0729116	3.3176	0.492 (0.073-3.318)	0.466

## Sheet: MEATukb-b-2862_Esophageal_cancp
id.exposure	id.outcome	outcome	exposure	egger_intercept	se	pval
dH4AxF	LHlJie	Esophageal_cancer	MEATukb-b-2862	0.00402193	0.0986411	0.968367

## Sheet: MEATukb-b-5640
SNP	A1	A2	BETA	SE	P	FREQ	BP	CHR	F
rs254152	G	C	-0.0104266	0.00174217	2.19999e-09	0.23498	115641827	5	35.8183
rs9379832	G	A	-0.0114715	0.00170628	1.80011e-11	0.255452	26186200	6	45.2001
rs1355171	A	C	-0.0109832	0.001477	1e-13	0.488844	15681694	9	55.2964
rs11788122	T	C	0.00897688	0.00147876	1.29999e-09	0.456472	34280004	9	36.8515
rs34161520	G	C	0.0115919	0.0020206	9.59997e-09	0.160381	125127645	10	32.9116
rs4146837	T	C	0.00879226	0.0014944	4e-09	0.455561	93446869	15	34.6152
rs3964074	C	T	-0.00895091	0.00148347	1.6e-09	0.546932	74166991	16	36.4063
rs429358	C	T	-0.0143456	0.00204224	2.09991e-12	0.154196	45411941	19	49.3428
rs838133	G	A	0.0108944	0.00152491	8.99912e-13	0.549354	49259529	19	51.0409

## Sheet: MEATukb-b-6324
SNP	A1	A2	BETA	SE	P	FREQ	BP	CHR	F
rs7531118	C	T	-0.0140719	0.00211347	2.80027e-11	0.531133	72837239	1	44.3316
rs77165542	T	C	0.0338786	0.00572502	3.29997e-09	0.035496	430975	2	35.0184
rs9809856	G	A	0.0132887	0.00209967	2.5e-10	0.475881	18227421	3	40.0556
rs2873054	C	A	0.0139958	0.00218986	1.6e-10	0.353276	81888255	3	40.8472
rs10454812	C	A	-0.0199599	0.00344207	6.69993e-09	0.103032	52800358	5	33.6262
rs1422192	A	G	0.0169681	0.00287128	3.40001e-09	0.158076	87959023	5	34.9233
rs2029401	G	A	0.0146312	0.0021292	6.29941e-12	0.586212	92891029	5	47.2201
rs6961970	A	C	-0.0140142	0.00244137	9.49992e-09	0.244698	113901132	7	32.9511
rs2948294	G	A	-0.0143832	0.0021113	9.60064e-12	0.439782	8094961	8	46.41
rs330049	G	A	0.0140986	0.00209492	1.69981e-11	0.503176	9087299	8	45.2915
rs7818437	C	T	0.0170103	0.00248809	8.10028e-12	0.236189	10209623	8	46.7403
rs4240672	A	G	0.0171201	0.00209412	2.99985e-16	0.494014	10767917	8	66.8358
rs13256554	A	C	0.0145294	0.00210409	5.00035e-12	0.527635	11432946	8	47.6833
rs11030298	T	A	-0.0122189	0.00210997	7.00003e-09	0.50998	28387752	11	33.536
rs273582	T	C	0.0142456	0.00222778	1.6e-10	0.67044	30890857	11	40.89
rs6484504	C	T	0.0154728	0.0023479	4.40048e-11	0.72462	31424823	11	43.4289
rs11032380	T	A	-0.0133229	0.00222295	2.1e-09	0.333352	33800533	11	35.9202
rs838133	G	A	0.0190137	0.00216555	1.59993e-18	0.549369	49259529	19	77.0898
rs203319	T	C	-0.016423	0.00260186	2.80001e-10	0.204594	41914593	22	39.8416

## Sheet: SEXieu-b-4864
SNP	A2	A1	BETA	SE	P	FREQ	BP	CHR	F
rs111690968	C	T	0.0559466	0.00365758	8.10028e-53	0.249881	101725425	1	233.97
rs11166573	A	G	0.0611408	0.00340789	5.60015e-72	0.312081	101733861	1	321.878
rs4908123	T	C	0.0560927	0.00852261	4.70002e-11	0.03513	101782401	1	43.3179
rs2265932	T	G	0.0500225	0.00363962	5.50047e-43	0.248263	179267783	1	188.894
rs59334094	A	C	-0.0317448	0.00337464	5.10035e-21	0.682264	179341810	1	88.4892
rs115593700	G	T	-0.0195095	0.00338753	8.50002e-09	0.314549	218526843	1	33.1685
rs2796824	G	A	-0.0201411	0.00341965	3.89996e-09	0.309223	218531914	1	34.6899
rs13022659	T	C	0.0274215	0.00328313	6.70039e-17	0.618129	27743630	2	69.76
rs78323860	C	A	0.0352237	0.00315926	7.19946e-29	0.487961	111847112	2	124.308
rs113626128	T	C	0.0403111	0.00317192	5.30029e-37	0.551117	111855882	2	161.512
rs72837815	T	C	0.0474651	0.0032978	5.70033e-47	0.649287	111915068	2	207.157
rs114813592	T	C	0.0310816	0.00314992	5.79963e-23	0.474558	111918346	2	97.3661
rs113588342	C	G	0.0233453	0.00325992	8.00018e-13	0.367299	106047994	4	51.2844
rs116807778	C	T	0.0219117	0.00315139	3.59998e-12	0.487356	106085781	4	48.3446
rs6883870	T	C	0.0234968	0.0033709	3.19963e-12	0.315793	77919115	5	48.5876
rs184652	G	A	0.0276032	0.00345106	1.29987e-15	0.292025	77961474	5	63.9755
rs6595853	G	A	-0.0254797	0.00426199	2.30001e-09	0.165706	127991117	5	35.7408
rs11541335	A	G	0.0214642	0.00353565	1.29999e-09	0.271469	176764436	5	36.8545
rs11753743	A	G	0.0834822	0.0144109	6.90001e-09	0.011974	30800126	6	33.5587
rs10947126	A	G	0.0994218	0.0138935	8.30042e-13	0.012895	31001668	6	51.2082
rs28371294	A	T	0.119694	0.0173768	5.70033e-12	0.008754	32677124	6	47.4466
rs7381867	G	T	0.118234	0.0184362	1.40001e-10	0.007373	32777556	6	41.1284
rs17080604	C	T	-0.0327965	0.00316535	3.69999e-25	0.44117	119096034	6	107.352
rs138684930	T	C	0.0519112	0.00380601	2.29985e-42	0.781726	119169621	6	186.03
rs239951	T	G	-0.119076	0.0177854	2.19989e-11	0.008258	75581341	7	44.8251
rs115392779	A	G	-0.0359855	0.0031754	8.99912e-30	0.548699	143908572	8	128.428
rs185749363	T	C	0.0279835	0.00317346	1.20005e-18	0.553813	143910361	8	77.7567
rs118158181	A	G	-0.0356651	0.00315675	1.29987e-29	0.554152	143912381	8	127.646
rs3753124	A	T	-0.0363996	0.00315509	8.60003e-31	0.553618	143927103	8	133.097
rs186725315	A	G	-0.0292774	0.00315311	1.59993e-20	0.449459	143960187	8	86.2158
rs142521951	G	A	0.033057	0.0031575	1.20005e-25	0.445425	144036507	8	109.607
rs11030986	C	T	0.0271318	0.00450089	1.7e-09	0.143545	30185477	11	36.3379
rs150416131	T	C	-0.032093	0.00528075	1.2e-09	0.901762	123374347	11	36.9343
rs17092996	G	A	-0.0316435	0.00528693	2.19999e-09	0.902123	123374587	11	35.823
rs117111316	A	G	0.0396005	0.00551152	6.70039e-13	0.089789	123394433	11	51.6248
rs139810121	G	A	-0.0452233	0.00503549	2.70023e-19	0.887129	123411562	11	80.6568
rs61926180	G	T	0.0267818	0.00436998	8.9e-10	0.152701	21305376	12	37.5596
rs2291074	G	A	0.026414	0.00438159	1.7e-09	0.152576	21325949	12	36.3417
rs12948869	A	G	0.025603	0.00356876	7.29962e-13	0.268335	7449048	17	51.4692
rs537867881	T	C	0.023008	0.00363191	2.39999e-10	0.250624	7465283	17	40.1317
rs140075917	T	C	0.0251619	0.00359217	2.49977e-12	0.260617	7476569	17	49.0651
rs3850799	G	A	0.0205054	0.00352498	5.99998e-09	0.723632	3774232	18	33.8394
rs364497	G	A	-0.0278877	0.00472977	3.69999e-09	0.872389	18261527	21	34.7652

## Sheet: SEXieu-b-4865
SNP	A2	A1	BETA	SE	P	FREQ	BP	CHR	F
rs12746810	A	G	-0.145864	0.0104187	1.59993e-44	0.022847	27013133	1	196.006
rs140476492	A	G	-0.0550368	0.0056778	3.19963e-22	0.080731	27089936	1	93.9607
rs113287499	A	G	-0.0578114	0.00570587	4.00037e-24	0.07998	27165493	1	102.656
rs112320940	A	G	0.0576998	0.00573369	8.00018e-24	0.920729	27183081	1	101.27
rs146037625	G	C	-0.0576555	0.00573092	8.30042e-24	0.079333	27201936	1	101.212
rs115445888	T	C	-0.0301674	0.0043102	2.60016e-12	0.151433	27225093	1	48.987
rs566844	T	C	-0.0999005	0.00965316	4.19952e-25	0.02904	27363335	1	107.102
rs1223789	C	T	-0.0211056	0.00356243	3.09999e-09	0.745254	214308600	1	35.0996
rs138801250	T	A	-0.0241608	0.00420696	9.29994e-09	0.838886	214334578	1	32.9827
rs72755429	C	G	-0.0241631	0.00420702	9.29994e-09	0.838885	214339895	1	32.988
rs116623828	A	T	0.0194626	0.00331386	4.30002e-09	0.67324	221035385	1	34.4932
rs150860462	A	G	-0.0205303	0.00334654	8.50002e-10	0.322451	221036509	1	37.6356
rs576520006	C	A	0.0356926	0.0031241	3.10027e-30	0.436503	27546068	2	130.529
rs184559318	A	G	0.0389711	0.00311707	7.19946e-36	0.444843	27609876	2	156.312
rs3817588	C	T	0.0598488	0.00317148	1.99986e-79	0.614264	27731212	2	356.112
rs148539206	T	G	0.0483948	0.00358812	1.9002e-41	0.748794	27761458	2	181.913
rs7588781	A	G	-0.0313648	0.00498063	2.99999e-10	0.110137	28291394	2	39.6567
rs113168093	A	G	0.0640472	0.00791049	5.70033e-16	0.04765	31519515	2	65.5531
rs524345	A	T	0.0203729	0.00334336	1.09999e-09	0.320447	31833976	2	37.1312
rs62142414	A	G	0.19187	0.00809616	3.69828e-124	0.038668	31975061	2	561.637
rs62136345	T	G	0.178178	0.00825522	2.60016e-103	0.036745	32807223	2	465.855
rs77321087	A	G	0.168499	0.0081831	3.29989e-94	0.037308	32865434	2	423.993
rs76644395	G	A	0.089107	0.00969857	4.00037e-20	0.027979	33372569	2	84.4128
rs143824396	A	G	-0.0424207	0.00627969	1.39991e-11	0.06493	70400070	2	45.633
rs7569453	A	T	-0.043632	0.00625567	3.10027e-12	0.065138	70402180	2	48.6477
rs6750410	G	A	-0.0410458	0.00621067	3.90032e-11	0.066321	70417730	2	43.6778
rs116219407	T	C	-0.0408331	0.00620919	4.79954e-11	0.066369	70432076	2	43.2469
rs111491019	T	C	-0.0406895	0.0062073	5.60015e-11	0.066353	70461943	2	42.9694
rs2709388	A	G	0.0236447	0.00399914	3.40001e-09	0.182678	208443011	2	34.957
rs58872927	C	A	0.0288114	0.00468624	7.79992e-10	0.871014	61641998	3	37.7989
rs3789739	T	C	-0.0371803	0.00320763	4.60045e-31	0.614787	3423442	4	134.356
rs1203107	T	C	0.0316655	0.00315904	1.20005e-23	0.411722	3459849	4	100.476
rs150118124	T	A	0.0206657	0.00335512	7.29995e-10	0.691129	3478402	4	37.9388
rs111746167	C	G	-0.0310277	0.00448124	4.40048e-12	0.860075	3484678	4	47.9405
rs2720453	C	T	-0.0930235	0.0124268	7.10068e-14	0.016389	104041293	4	56.0359
rs183027754	C	A	-0.153668	0.016419	8.00018e-21	0.00953	104311979	4	87.5938
rs77095006	A	G	-0.0318457	0.00523869	1.2e-09	0.0969	104584107	4	36.9536
rs59225607	C	T	-0.0410951	0.00470837	2.60016e-18	0.131418	104591032	4	76.1796
rs12642911	A	G	-0.0393769	0.00433209	9.8992e-20	0.151111	104629585	4	82.6206
rs182747266	C	G	0.204075	0.01685	9.20026e-34	0.990068	104757663	4	146.683
rs2905629	A	T	-0.147413	0.0202237	3.10027e-13	0.006315	105464301	4	53.1313
rs13102515	G	C	-0.021557	0.00360454	2.19999e-09	0.751199	148959553	4	35.7665
rs77312033	G	A	-0.0183147	0.00319307	9.69996e-09	0.608024	148964245	4	32.899
rs140518733	T	C	-0.0299182	0.00491007	1.09999e-09	0.112764	53292309	5	37.1275
rs261967	C	A	0.0261168	0.00420791	5.39995e-10	0.165482	95850250	5	38.5218
rs12213283	T	C	0.0193526	0.0031594	8.99995e-10	0.398116	25920249	6	37.5206
rs114637942	A	G	0.0193765	0.00315996	8.70001e-10	0.397867	25920367	6	37.6
rs75851425	C	G	0.0197056	0.00316136	4.60002e-10	0.396546	25920611	6	38.8536
rs141146569	T	C	0.0194251	0.00316129	8e-10	0.396278	25927030	6	37.757
rs1265071	C	A	0.0244334	0.00353476	4.79954e-12	0.740621	31114855	6	47.7802
rs7773389	A	T	-0.0236419	0.00347638	1e-11	0.272352	31200321	6	46.2498
rs143008131	A	G	-0.0236097	0.00347589	1.10002e-11	0.272401	31206971	6	46.137
rs73395546	T	C	-0.0202843	0.00337466	1.79999e-09	0.711964	32512586	6	36.1293
rs557987688	G	A	-0.0202366	0.00340858	2.90001e-09	0.707072	32524259	6	35.2475
rs3129727	T	C	0.019751	0.0032502	1.2e-09	0.556396	32679690	6	36.9282
rs114337866	C	T	0.023626	0.00322724	2.49977e-13	0.637237	32910458	6	53.5942
rs10268219	T	C	-0.018121	0.0031243	6.59994e-09	0.499516	40845802	7	33.6402
rs72746870	A	G	0.0279815	0.00396458	1.69981e-12	0.188529	86304092	9	49.8136
rs138968998	C	T	-0.0216554	0.00316049	7.29962e-12	0.604307	86348734	9	46.9487
rs71502720	T	C	0.034452	0.00354446	2.49977e-22	0.2554	86424274	9	94.4776
rs113639948	A	T	0.0349196	0.00355766	9.70063e-23	0.25256	86547894	9	96.3407
rs167202	C	T	-0.0355409	0.00353938	1e-23	0.743534	86587343	9	100.833
rs11594323	A	G	0.0190726	0.00308342	6.19998e-10	0.497142	101880479	10	38.2608
rs61869098	C	T	-0.0250298	0.00385161	8.10028e-11	0.202324	121621290	10	42.2309
rs61869142	G	C	-0.0252094	0.00385134	5.90065e-11	0.202615	121636865	10	42.8451
rs28574682	T	C	-0.023343	0.00369941	2.80001e-10	0.757873	2148157	11	39.8152
rs150118766	A	G	-0.0180552	0.00311713	6.90001e-09	0.525417	28714843	11	33.5502
rs74572729	T	C	-0.0188214	0.00311516	1.5e-09	0.566429	28824541	11	36.5042
rs150124554	C	T	-0.080691	0.0127817	2.69998e-10	0.016431	28833043	11	39.8541
rs141806613	A	G	0.0307718	0.0043664	1.80011e-12	0.149158	29095345	11	49.666
rs149152722	A	T	-0.046912	0.00454768	6.00067e-25	0.133309	29139072	11	106.411
rs1491804	T	C	-0.05035	0.00435989	7.50067e-31	0.148723	29172966	11	133.367
rs77546336	T	C	0.0275053	0.00439004	3.69999e-10	0.146866	29219699	11	39.2551
rs11228619	A	G	0.022511	0.003299	8.9002e-12	0.331169	69071624	11	46.5613
rs74512832	T	C	-0.023047	0.00311681	1.39991e-13	0.569574	69260580	11	54.6774
rs74778047	A	G	-0.0246918	0.00314405	4.00037e-15	0.585119	69264556	11	61.6775
rs117213178	A	G	0.0307176	0.0031223	7.70016e-23	0.566375	122704869	11	96.7888
rs144316593	T	C	-0.0257173	0.00426547	1.6e-09	0.15708	122709551	11	36.351
rs3134424	A	T	0.0307871	0.00313705	9.79941e-23	0.561547	122713335	11	96.3152
rs7109832	T	C	0.0318587	0.00314738	4.40048e-24	0.567487	122747868	11	102.461
rs633662	T	C	-0.0222203	0.00340532	6.79986e-11	0.716787	125061854	11	42.5779
rs146408132	T	C	-0.0211022	0.0034454	9.09997e-10	0.718696	21235311	12	37.5125
rs113092518	A	G	-0.0236936	0.00389328	1.2e-09	0.196416	21302236	12	37.0366
rs61926180	G	T	-0.053511	0.00430782	1.99986e-35	0.151475	21305376	12	154.302
rs143234824	G	C	0.035253	0.00406513	4.19952e-18	0.178103	21319859	12	75.2044
rs2291074	G	A	-0.0535078	0.00432004	3.10027e-35	0.151419	21325949	12	153.412
rs118176029	C	T	-0.051227	0.00423677	1.20005e-33	0.159155	21336573	12	146.194
rs117651396	T	C	0.0348093	0.00397593	1.99986e-18	0.186275	21351758	12	76.6502
rs150897358	G	C	-0.0510108	0.00423304	1.9002e-33	0.158966	21367753	12	145.218
rs117718195	G	C	-0.0448931	0.00559679	1e-15	0.084396	25381999	12	64.34
rs138012069	C	A	0.0310361	0.00362416	1.10002e-17	0.238897	57706203	12	73.3364
rs140255867	G	A	0.0313842	0.00362636	5.00035e-18	0.238533	57717620	12	74.8997
rs144609873	A	G	0.0314525	0.00366579	9.49948e-18	0.232913	57733252	12	73.6165
rs117605132	G	A	0.0312199	0.00362346	6.90081e-18	0.239841	57789323	12	74.2363
rs7133699	A	G	0.0306608	0.00512416	2.19999e-09	0.898202	66139696	12	35.8032
rs1531343	C	G	-0.0343752	0.00517275	2.99985e-11	0.099714	66174894	12	44.1619
rs4766441	G	A	0.0419894	0.00612227	7.00003e-12	0.06878	111401662	12	47.0386
rs76938823	T	C	-0.0256513	0.00394728	8.10028e-11	0.798812	116164426	12	42.2302
rs78858583	C	T	0.0200719	0.00327135	8.50002e-10	0.350306	72969875	14	37.6464
rs4984247	T	C	-0.0279982	0.00326421	9.70063e-18	0.342824	63758647	15	73.5706
rs10152416	C	G	0.0242279	0.00334433	4.30031e-13	0.688225	63964461	15	52.4824
rs139681404	C	T	0.0338147	0.00442075	1.99986e-14	0.145675	96669523	15	58.5085
rs117073553	G	C	0.0224963	0.003558	2.59998e-10	0.743433	96669917	15	39.977
rs968017	G	T	0.0482443	0.00348932	1.80011e-43	0.272693	96673430	15	191.166
rs77896448	T	C	0.0481436	0.00349004	2.70023e-43	0.272447	96673900	15	190.29
rs143259149	A	G	0.0242372	0.00372287	7.50067e-11	0.770231	96680381	15	42.3847
rs78130103	A	G	0.0236029	0.0037351	2.59998e-10	0.774467	96683330	15	39.9325
rs2097694	G	C	0.0316467	0.00328862	6.4003e-22	0.333484	20017233	16	92.6039
rs1902813	C	G	0.0204184	0.00336822	1.29999e-09	0.310058	20057661	16	36.7487
rs77142476	T	C	-0.033612	0.00375269	3.29989e-19	0.780508	7032762	17	80.2238
rs141667726	T	C	0.0252658	0.0030943	3.19963e-16	0.482193	7244137	17	66.6717
rs149098700	T	C	0.0368423	0.00445471	1.29987e-16	0.86114	7262029	17	68.3998
rs72842813	A	G	-0.0871092	0.00440285	4.00037e-87	0.143065	7312249	17	391.436
rs7217258	G	A	0.142845	0.00401308	1e-200	0.818757	7395549	17	1266.99
rs79693490	A	G	0.162158	0.00473767	1e-200	0.878185	7502608	17	1171.51
rs111901268	A	G	0.162172	0.00474064	1e-200	0.878365	7522818	17	1170.25
rs146701070	T	C	0.0732987	0.00383701	2.39994e-81	0.78868	7585362	17	364.928
rs151334579	T	C	0.072565	0.00673341	4.40048e-27	0.057142	7870730	17	116.141
rs4791452	A	G	0.0615323	0.00689173	4.30031e-19	0.052795	7912303	17	79.7168
rs77312413	C	G	0.051135	0.00634434	7.59976e-16	0.062955	7929172	17	64.9626
rs7252691	G	A	-0.0198748	0.00318683	4.49997e-10	0.41526	14128728	19	38.8945
rs76331713	T	C	0.139413	0.0111035	3.69999e-36	0.024471	17320308	19	157.647
rs142956630	C	G	0.107169	0.0115278	1.39991e-20	0.020677	17398113	19	86.4262
rs139261645	C	T	-0.0223371	0.00337063	3.40017e-11	0.402645	42999286	20	43.9169
rs78080980	G	C	0.0288064	0.00320897	2.80027e-19	0.589371	43005834	20	80.5836
rs113061298	T	C	0.0291876	0.00321631	1.10002e-19	0.597985	43010910	20	82.3533
rs116849387	T	C	0.0303977	0.00316063	6.70039e-22	0.469924	43011691	20	92.4984
rs7288983	T	C	0.0341451	0.00350557	1.99986e-22	0.27023	49650863	22	94.8723
rs139914174	T	C	0.0216479	0.00316748	8.19974e-12	0.604167	49656762	22	46.7093

## Sheet: SEXieu-b-4868
SNP	A2	A1	BETA	SE	P	FREQ	BP	CHR	F
rs113168093	A	G	0.0671257	0.00832337	7.29962e-16	0.047642	31519515	2	65.0398
rs62142414	A	G	0.183499	0.00849542	1.79887e-103	0.038798	31975061	2	466.549
rs62136345	T	G	0.159927	0.00867031	5.70033e-76	0.036808	32807223	2	340.231
rs77321087	A	G	0.151854	0.00859561	7.59976e-70	0.037354	32865434	2	312.104
rs76644395	G	A	0.0768282	0.0101927	4.79954e-14	0.027994	33372569	2	56.815
rs17021839	T	C	-0.0195364	0.00336418	6.4e-09	0.61497	28768044	3	33.7233
rs62244480	G	C	0.024967	0.00362923	6.00067e-12	0.720987	28794592	3	47.3264
rs815699	C	T	-0.0212955	0.00344484	6.29999e-10	0.335055	61271104	3	38.2153
rs2365931	C	G	-0.0331116	0.00491429	1.59993e-11	0.130878	61639905	3	45.3982
rs75866972	G	C	-0.0335925	0.00487392	5.50047e-12	0.130259	61644056	3	47.5037
rs9874738	T	G	-0.0364881	0.00613723	2.80001e-09	0.076091	107169235	3	35.3474
rs2720453	C	T	-0.132889	0.0131032	3.59998e-24	0.016309	104041293	4	102.855
rs183027754	C	A	-0.233728	0.0173365	1.99986e-41	0.009453	104311979	4	181.76
rs77095006	A	G	-0.0381653	0.005503	4.10015e-12	0.097105	104584107	4	48.0993
rs12642911	A	G	-0.0462079	0.00455375	3.40017e-24	0.151174	104629585	4	102.966
rs34388439	T	C	-0.0334274	0.00327267	1.69981e-24	0.444999	104670180	4	104.328
rs72673122	T	C	-0.0331278	0.00327349	4.49987e-24	0.444592	104675265	4	102.415
rs182747266	C	G	0.297576	0.0177405	3.80014e-63	0.99009	104757663	4	281.361
rs2905629	A	T	-0.217405	0.0212841	1.69981e-24	0.006307	105464301	4	104.335
rs1498924	T	C	0.0203057	0.00330943	8.50002e-10	0.41805	95779230	5	37.6469
rs2125793	C	T	-0.0288534	0.00436868	4.00037e-11	0.829733	95821437	5	43.6208
rs62408725	C	T	0.0230394	0.00356306	1e-10	0.293995	30786339	6	41.8115
rs3132575	A	G	0.0351245	0.00343138	1.39991e-24	0.340937	30834234	6	104.781
rs3131786	G	C	0.0346037	0.00342089	4.70002e-24	0.344844	30901872	6	102.321
rs41562012	T	C	0.0394925	0.0049044	8.10028e-16	0.126163	31238179	6	64.8422
rs114507149	A	T	0.0247844	0.00328379	4.40048e-14	0.573406	31251206	6	56.9647
rs4516986	C	G	0.0232915	0.00343368	1.20005e-11	0.341301	32678323	6	46.0124
rs146160733	T	G	0.139871	0.0225343	5.39995e-10	0.005278	152115186	6	38.5272
rs10268219	T	C	-0.0203101	0.00328176	6.1e-10	0.49945	40845802	7	38.301
rs4919399	T	C	-0.0195339	0.00328529	2.69998e-09	0.432565	101678863	10	35.3533
rs79016088	G	A	-0.0195544	0.00329266	2.90001e-09	0.433053	101729881	10	35.2692
rs113183335	T	C	-0.0201031	0.00330984	1.2e-09	0.43211	101740961	10	36.8903
rs142197857	T	A	0.0208475	0.00326427	1.7e-10	0.449289	28029465	11	40.7883
rs112102411	G	A	-0.020911	0.00326407	1.5e-10	0.550156	28054528	11	41.0422
rs530558325	G	C	-0.0219416	0.00327525	2.09991e-11	0.529726	28228936	11	44.8795
rs10835289	A	G	-0.0207857	0.00326332	1.89998e-10	0.549787	28232285	11	40.5705
rs72887557	A	G	-0.0195717	0.00327416	2.30001e-09	0.559874	28750452	11	35.732
rs531549844	T	C	-0.0741905	0.00457636	4.19952e-59	0.148837	29164082	11	262.819
rs1965305	C	T	-0.0747061	0.00458237	9.3994e-60	0.148382	29169913	11	265.786
rs183124079	A	G	-0.0613947	0.00911272	1.59993e-11	0.03331	29173968	11	45.3906
rs144316593	T	C	-0.0288206	0.00448141	1.29999e-10	0.15711	122709551	11	41.3596
rs3134424	A	T	0.0375643	0.00329584	4.30031e-30	0.561612	122713335	11	129.903
rs117319306	G	T	-0.0296362	0.00364094	4.00037e-16	0.279765	122727865	11	66.2549
rs10444341	C	T	-0.0394099	0.00332483	2.09991e-32	0.432423	122746905	11	140.499
rs79787595	A	G	-0.0215978	0.00355254	1.2e-09	0.696732	125040561	11	36.9608
rs633662	T	C	-0.0282937	0.00357545	2.49977e-15	0.716706	125061854	11	62.6207
rs11172068	A	G	0.0336742	0.0051593	6.70039e-11	0.885409	57322853	12	42.6003
rs11172074	A	G	-0.037244	0.00584274	1.79999e-10	0.084458	57350928	12	40.6331
rs76938823	T	C	-0.028186	0.00415126	1.10002e-11	0.798796	116164426	12	46.1006
rs2097694	G	C	0.0339729	0.00345638	8.4004e-23	0.333289	20017233	16	96.61
rs1902813	C	G	0.0207647	0.00353918	4.39997e-09	0.310245	20057661	16	34.4228
rs74028495	C	A	-0.018992	0.0032853	7.39997e-09	0.496179	73846932	16	33.4188
rs72842806	T	C	-0.0217299	0.00337606	1.2e-10	0.374952	7289990	17	41.4281
rs150785571	A	C	-0.0253429	0.00339869	8.9002e-14	0.358405	7336646	17	55.6019
rs199944769	G	C	-0.0296495	0.00375508	2.90001e-15	0.74699	7339486	17	62.3442
rs149349656	T	C	-0.0577093	0.00857964	1.69981e-11	0.962484	7341493	17	45.2432
rs4151126	A	G	-0.0300069	0.00375287	1.29987e-15	0.746769	7345340	17	63.9315
rs117311246	G	C	0.0306932	0.00337664	9.8992e-20	0.387083	7402226	17	82.6256
rs12942687	C	G	-0.0337581	0.00376579	3.10027e-19	0.250778	7462581	17	80.3607
rs140075917	T	C	-0.035168	0.00372625	3.80014e-21	0.259774	7476569	17	89.0741
rs1057086	C	G	0.249281	0.0199727	9.49948e-36	0.006923	7477938	17	155.778
rs142972972	C	A	-0.0305983	0.003284	1.20005e-20	0.556913	7480325	17	86.8137
rs7288983	T	C	0.0415677	0.00368058	1.39991e-29	0.270183	49650863	22	127.55
rs139914174	T	C	0.027818	0.00332594	6.09958e-17	0.603752	49656762	22	69.9557

## Sheet: SEXieu-b-4869
SNP	A2	A1	BETA	SE	P	FREQ	BP	CHR	F
rs12746810	A	G	0.113801	0.010923	1.99986e-25	0.023492	27013133	1	108.545
rs560787659	C	A	0.0418285	0.00600092	3.19963e-12	0.081748	27023762	1	48.5857
rs79569112	G	A	0.0417251	0.00598862	3.19963e-12	0.082111	27084575	1	48.5446
rs113287499	A	G	0.0408802	0.00602062	1.10002e-11	0.081203	27165493	1	46.1045
rs1187948	C	T	0.040954	0.00605451	1.29987e-11	0.080118	27271698	1	45.7546
rs111690968	C	T	0.0472379	0.00382493	4.90004e-35	0.249923	101725425	1	152.523
rs11166573	A	G	0.0518641	0.00356318	5.40008e-48	0.31221	101733861	1	211.864
rs4908123	T	C	0.0521609	0.00890542	4.70002e-09	0.035197	101782401	1	34.3069
rs2254623	A	G	0.0425364	0.00380692	5.50047e-29	0.248455	179285939	1	124.846
rs78262674	C	T	-0.0400129	0.00554991	5.60015e-13	0.90351	179465821	1	51.979
rs76093836	T	A	-0.0237424	0.00391596	1.29999e-09	0.228258	218513928	1	36.7598
rs191915030	A	T	-0.0238218	0.00391685	1.2e-09	0.22844	218514203	1	36.9892
rs115593700	G	T	-0.0204263	0.00354418	8.19993e-09	0.314321	218526843	1	33.216
rs78323860	C	A	0.0278939	0.00330667	3.29989e-17	0.487958	111847112	2	71.1601
rs113626128	T	C	0.0367615	0.0033186	1.59993e-28	0.550966	111855882	2	122.709
rs72837815	T	C	0.0446706	0.00344979	2.39994e-38	0.649115	111915068	2	167.671
rs114813592	T	C	0.0221706	0.00329648	1.69981e-11	0.474366	111918346	2	45.2329
rs13032993	C	T	0.0521233	0.00840533	5.60003e-10	0.051128	219666377	2	38.4551
rs4470446	G	A	-0.0233073	0.00366925	2.1e-10	0.691433	24504452	3	40.3487
rs78788641	G	C	0.0253259	0.00381023	2.99985e-11	0.254543	3411190	4	44.1802
rs2269497	G	A	0.030404	0.00394621	1.29987e-14	0.235217	3429856	4	59.361
rs6883870	T	C	0.0206621	0.00352766	4.70002e-09	0.315565	77919115	5	34.3064
rs184652	G	A	0.0241562	0.00361125	2.19989e-11	0.291869	77961474	5	44.7448
rs1183201	T	A	-0.0246305	0.00370879	3.10027e-11	0.266623	25823444	6	44.1044
rs3757340	C	T	0.097994	0.0146258	2.09991e-11	0.012754	30921882	6	44.891
rs2517550	T	C	0.102048	0.0144356	1.59993e-12	0.013086	31008368	6	49.9734
rs9276513	G	C	0.109287	0.0187588	5.69994e-09	0.007815	32720144	6	33.9412
rs142219152	C	T	0.044568	0.00390829	4.00037e-30	0.771462	119104221	6	130.039
rs56895036	T	C	0.0443062	0.00392592	1.50003e-29	0.772351	119120693	6	127.364
rs148375836	C	A	0.0448832	0.00398368	1.9002e-29	0.781786	119141149	6	126.94
rs141174691	A	G	0.044136	0.00392628	2.60016e-29	0.772318	119171837	6	126.364
rs36146773	C	T	0.0446888	0.00398478	3.40017e-29	0.781848	119177206	6	125.773
rs150036580	T	A	-0.0411718	0.00430167	1.10002e-21	0.178135	119208089	6	91.6063
rs148150280	T	C	0.0318628	0.00331988	8.19974e-22	0.573111	119214538	6	92.1135
rs144348305	A	G	0.0316905	0.00334253	2.49977e-21	0.592862	119241479	6	89.8892
rs113133946	A	G	0.0272704	0.0042969	2.19999e-10	0.82011	119422489	6	40.2784
rs138972761	A	G	0.0238838	0.00365316	6.20012e-11	0.283541	75584801	7	42.7434
rs2286820	A	G	-0.11772	0.0184981	2e-10	0.008353	75610808	7	40.4992
rs72557911	A	G	-0.0222441	0.00371772	2.19999e-09	0.73213	75611147	7	35.7994
rs115035619	A	G	0.0206893	0.00358767	8.10009e-09	0.302789	75795218	7	33.2557
rs115392779	A	G	-0.0258935	0.00332199	6.4998e-15	0.548598	143908572	8	60.7554
rs185749363	T	C	0.0204261	0.00331952	7.59994e-10	0.553839	143910361	8	37.8635
rs118158181	A	G	-0.0255257	0.00330248	1.10002e-14	0.554018	143912381	8	59.7413
rs3753124	A	T	-0.0261199	0.00330066	2.49977e-15	0.553466	143927103	8	62.6241
rs186725315	A	G	-0.0224059	0.003298	1.10002e-11	0.449436	143960187	8	46.1555
rs142521951	G	A	0.024152	0.00330371	2.70023e-13	0.445669	144036507	8	53.4444
rs146250201	C	T	-0.0300193	0.00377804	1.9002e-15	0.25509	86422874	9	63.1347
rs139630739	T	G	-0.029831	0.00377778	2.90001e-15	0.25517	86480078	9	62.3537
rs112639576	C	T	-0.0287358	0.00400503	7.19946e-13	0.215919	86519832	9	51.4796
rs113639948	A	T	-0.0294314	0.00379153	8.30042e-15	0.252309	86547894	9	60.255
rs138057998	C	T	-0.0298005	0.00377212	2.80027e-15	0.256262	86557397	9	62.4131
rs149871440	T	A	-0.0211826	0.00329762	1.29999e-10	0.528468	86563763	9	41.2627
rs117472232	T	A	0.0210585	0.00329782	1.7e-10	0.471271	86588347	9	40.7757
rs11199721	G	A	0.0415758	0.00582619	9.60064e-13	0.08764	122794963	10	50.9228
rs72826665	T	C	0.0416809	0.00599157	3.50026e-12	0.082611	122796954	10	48.3942
rs35668226	G	A	0.0361411	0.00506632	9.79941e-13	0.120513	122849667	10	50.8882
rs11030986	C	T	0.0310149	0.0047072	4.40048e-11	0.14368	30185477	11	43.4126
rs117111316	A	G	0.035598	0.00576547	6.59994e-10	0.089738	123394433	11	38.1225
rs139810121	G	A	-0.0414005	0.00526757	3.90032e-15	0.887244	123411562	11	61.7718
rs61926180	G	T	0.0525632	0.00457129	1.29987e-30	0.152792	21305376	12	132.217
rs143234824	G	C	-0.0251555	0.00432444	5.99998e-09	0.17688	21319859	12	33.8381
rs2291074	G	A	0.0526111	0.0045826	1.69981e-30	0.152674	21325949	12	131.805
rs118176029	C	T	0.0485925	0.00449863	3.40017e-27	0.160285	21336573	12	116.675
rs559029990	T	A	-0.0266747	0.00389866	7.8001e-12	0.719763	21365428	12	46.8132
rs150897358	G	C	0.0492233	0.00449512	6.59933e-28	0.159982	21367753	12	119.911
rs78558633	C	G	-0.0190478	0.00329162	7.19996e-09	0.485359	57610249	12	33.4865
rs35032945	C	A	-0.0282403	0.00384307	1.99986e-13	0.239182	57714142	12	53.9985
rs4766441	G	A	-0.0389511	0.00649114	2e-09	0.068766	111401662	12	36.0079
rs968017	G	T	-0.0265553	0.00370095	7.19946e-13	0.273326	96673430	15	51.4844
rs77896448	T	C	-0.0265445	0.00370186	7.50067e-13	0.273058	96673900	15	51.4173
rs72842806	T	C	-0.077626	0.00340429	4.29536e-115	0.375093	7289990	17	519.95
rs150785571	A	C	-0.0765102	0.00342673	1.99986e-110	0.359291	7336646	17	498.516
rs149349656	T	C	-0.187998	0.0087233	5.19996e-103	0.962984	7341493	17	464.456
rs75821240	T	C	-0.0557538	0.00335986	7.70016e-62	0.600993	7381170	17	275.364
rs117311246	G	C	0.059264	0.00340407	7.00003e-68	0.386911	7402226	17	303.099
rs146064842	T	C	-0.123037	0.00429764	2.89734e-180	0.803889	7412078	17	819.618
rs9630723	G	A	-0.0229734	0.00331146	4.00037e-12	0.564644	7428892	17	48.1295
rs1057086	C	G	0.629547	0.0206947	1e-200	0.006573	7477938	17	925.418
rs142972972	C	A	-0.106423	0.00330963	1e-200	0.556817	7480325	17	1033.98
rs144869039	C	T	0.100083	0.00409424	5.70164e-132	0.215491	7513946	17	597.55
rs188750247	T	G	-0.0922389	0.00334193	1.09901e-167	0.566408	7519010	17	761.787
rs55956545	T	C	-0.0920237	0.00334199	6.60693e-167	0.56306	7526936	17	758.209
rs144989856	A	G	0.100499	0.00420707	4.10204e-126	0.197889	7528097	17	570.642
rs191273168	A	G	-0.0226724	0.00335616	1.39991e-11	0.566198	7537135	17	45.6362
rs34348885	T	C	0.0689707	0.0095615	5.50047e-13	0.030404	64275701	17	52.0328
rs9962316	G	C	0.0250048	0.0037026	1.39991e-11	0.725765	3776196	18	45.6072
rs12986130	A	C	-0.0545192	0.00888861	8.60003e-10	0.036567	17279752	19	37.6211

## Sheet: SEXukb-d-30850_raw
SNP	A2	A1	BETA	SE	P	FREQ	BP	CHR	F
rs138078625	A	G	-0.097487	0.012303	2.31366e-15	0.082251	33021616	1	62.7872
rs115448769	A	G	-0.09833	0.012436	2.64423e-15	0.080385	33182479	1	62.5188
rs34843051	A	C	-0.24999	0.02216	1.64551e-29	0.023892	33189632	1	127.264
rs376136681	C	G	-0.051097	0.0080554	2.2532e-10	0.22874	48080989	1	40.2362
rs112551020	A	G	-0.052043	0.0080687	1.12011e-10	0.22757	48101462	1	41.6023
rs12401974	A	G	-0.048985	0.0081018	1.48501e-09	0.22468	48148015	1	36.5564
rs580742	T	C	0.079308	0.012766	5.22336e-10	0.076361	73946461	1	38.5944
rs146557719	A	G	-0.06375	0.0071511	4.91813e-19	0.65896	158027412	1	79.4721
rs61818111	T	C	-0.045437	0.006769	1.91646e-11	0.47505	158037459	1	45.0578
rs74120551	C	G	0.065201	0.0071107	4.783e-20	0.35365	158052828	1	84.0783
rs12731626	T	C	0.067296	0.0087507	1.4713e-14	0.18307	237372169	1	59.1416
rs74336530	A	G	0.085744	0.0068097	2.40436e-36	0.55773	71682791	2	158.545
rs12151639	T	C	0.058911	0.0090646	8.09469e-11	0.17877	71711949	2	42.2372
rs57229705	G	A	-0.096086	0.0077835	5.29054e-35	0.25266	71739201	2	152.395
rs149151847	T	A	0.34739	0.017993	5.23239e-83	0.038375	76882028	2	372.758
rs10194816	C	A	0.35191	0.017571	3.56369e-89	0.039189	77157893	2	401.116
rs4558608	C	T	0.071945	0.0084942	2.46661e-17	0.19783	77850353	2	71.7392
rs80169428	C	T	0.31259	0.017572	9.22784e-71	0.038443	77947165	2	316.452
rs7602889	C	T	0.18712	0.014226	1.67803e-39	0.061123	78133560	2	173.011
rs62176147	T	C	0.056398	0.0083777	1.67687e-11	0.20777	132167179	2	45.3187
rs907336	A	G	-0.098508	0.012399	1.9485e-15	0.081943	73877100	3	63.1204
rs291494	T	C	-0.09949	0.012601	2.90804e-15	0.079206	73886923	3	62.3374
rs4677356	C	G	-0.10313	0.01519	1.13136e-11	0.052601	73898632	3	46.0951
rs4465948	T	C	0.043436	0.0070433	6.9661e-10	0.35997	108591991	3	38.0318
rs9832178	T	C	-0.056187	0.007797	5.76634e-13	0.29769	167701829	3	51.9298
rs6833403	T	C	-0.080101	0.0078226	1.32923e-24	0.74756	48088419	4	104.851
rs4695355	A	G	-0.049986	0.0069842	8.26418e-13	0.37705	48189710	4	51.2228
rs11939889	T	C	-0.051035	0.0081877	4.57868e-10	0.76976	48758219	4	38.8519
rs75069397	T	G	0.046282	0.0070341	4.72389e-11	0.62856	53933017	4	43.292
rs189039601	A	T	0.045908	0.0071078	1.05721e-10	0.65418	53942165	4	41.7164
rs17082403	C	T	0.04241	0.0070894	2.20409e-09	0.6489	53989500	4	35.7864
rs550897617	A	G	-0.04023	0.0068189	3.64368e-09	0.44667	54104812	4	34.8074
rs116231600	C	G	-0.039986	0.006804	4.18726e-09	0.44834	54111052	4	34.5372
rs113089529	G	C	0.06134	0.0068799	4.86855e-19	0.42144	127989695	4	79.492
rs56286465	A	T	0.067123	0.011208	2.11329e-09	0.10205	156678779	4	35.8663
rs10078235	C	T	0.086996	0.0081468	1.29539e-26	0.29379	15216408	5	114.031
rs12655516	T	C	-0.052183	0.0072188	4.88652e-13	0.32372	16019346	5	52.255
rs32199	G	A	-0.052253	0.0072179	4.51856e-13	0.32368	16037234	5	52.4084
rs34708521	A	G	-0.060792	0.0081931	1.17544e-13	0.21802	35670303	5	55.0549
rs12516343	C	T	-0.071043	0.0068386	2.82488e-25	0.43202	35831449	5	107.922
rs11955545	T	C	-0.050632	0.0071396	1.3277e-12	0.66177	53487784	5	50.2924
rs13184316	A	G	0.045836	0.0075668	1.38369e-09	0.27564	53556082	5	36.6935
rs72754268	T	C	0.045806	0.0075669	1.4187e-09	0.27564	53557610	5	36.6445
rs159726	G	T	0.04734	0.0081785	7.11426e-09	0.22025	58179746	5	33.505
rs114295225	G	C	0.048062	0.0082223	5.06034e-09	0.21837	58210265	5	34.1678
rs372309	C	T	-0.070822	0.0096553	2.22229e-13	0.14368	58683367	5	53.8028
rs150453192	A	G	-0.070111	0.0095047	1.62892e-13	0.14939	58744534	5	54.4121
rs13158904	A	G	0.23718	0.040969	7.07897e-09	0.007253	65536353	5	33.5155
rs778444	A	G	0.25273	0.040085	2.88642e-10	0.0079542	66305946	5	39.7512
rs117292928	A	G	0.0446	0.0068203	6.19298e-11	0.53978	143392637	6	42.7625
rs138255904	G	A	0.045908	0.0068285	1.78402e-11	0.54638	143402965	6	45.1987
rs13308115	C	T	0.053143	0.0072006	1.58125e-13	0.36694	54567942	7	54.4697
rs17172451	A	G	-0.047877	0.0075164	1.89758e-10	0.28276	55222755	7	40.5727
rs10215769	A	G	-0.046468	0.0073908	3.23437e-10	0.29945	55326587	7	39.5298
rs4418233	A	C	-0.050465	0.0070907	1.10433e-12	0.64836	62300911	7	50.6527
rs62461716	G	T	-0.048964	0.0072725	1.66725e-11	0.58085	64118493	7	45.3301
rs538520519	T	C	-0.045333	0.0068604	3.90571e-11	0.41922	64471159	7	43.6647
rs140352413	T	C	-0.057276	0.0093659	9.64828e-10	0.15456	64513160	7	37.3978
rs188896805	C	A	-0.057394	0.0093579	8.61946e-10	0.15469	64544658	7	37.6163
rs201801225	T	C	-0.045149	0.0070167	1.24039e-10	0.37765	65052233	7	41.4029
rs1167390	A	G	-0.042843	0.0067707	2.49287e-10	0.48474	65575893	7	40.0399
rs10282623	T	C	0.0518	0.0082291	3.08148e-10	0.7845	154546029	7	39.6237
rs118180096	T	C	0.051922	0.0082289	2.79789e-10	0.78449	154573263	7	39.8125
rs4960642	C	T	-0.051782	0.0082451	3.38259e-10	0.21481	154679302	7	39.4426
rs6952585	G	T	-0.05266	0.008266	1.88439e-10	0.21307	154725264	7	40.5855
rs7840434	G	C	0.062217	0.0072259	7.31981e-18	0.67731	605960	8	74.1369
rs77398674	T	C	-0.050207	0.008659	6.70996e-09	0.18813	19131649	8	33.6196
rs4145699	A	T	-0.065965	0.0068488	5.91834e-22	0.44301	97776978	8	92.768
rs184718222	A	T	-0.0957	0.009199	2.41713e-25	0.16135	73245922	9	108.229
rs11515720	A	T	0.10348	0.008729	2.06824e-32	0.8159	73354518	9	140.535
rs56064122	T	G	0.051073	0.0069997	2.96142e-13	0.62998	102546280	10	53.2383
rs11599411	T	C	0.043777	0.00743	3.82279e-09	0.29507	107510221	10	34.7148
rs73355936	C	T	0.073763	0.011026	2.24078e-11	0.10518	107521388	10	44.755
rs11236938	A	G	0.059611	0.0096326	6.08219e-10	0.14461	76507403	11	38.2971
rs1474087	G	T	0.064508	0.010001	1.11949e-10	0.13291	76628987	11	41.6045
rs3741051	G	A	-0.04278	0.0071734	2.46769e-09	0.64284	107979714	11	35.5657
rs2852214	G	A	0.064193	0.0077458	1.16172e-16	0.25486	120613416	11	68.682
rs7128320	A	G	0.065554	0.0077445	2.58107e-17	0.25522	120835246	11	71.6492
rs58978177	T	G	-0.049364	0.0072982	1.34524e-11	0.31525	12690562	12	45.7498
rs6580622	T	C	0.045908	0.007997	9.44235e-09	0.23725	47936778	12	32.9551
rs75628898	A	T	0.047138	0.0079383	2.88629e-09	0.23858	47939409	12	35.2604
rs117233329	A	G	0.042912	0.0071667	2.13059e-09	0.66589	62857590	12	35.8525
rs17098170	A	G	0.084884	0.0088301	7.09905e-22	0.82098	63079164	12	92.4103
rs61919553	G	A	-0.099282	0.0093455	2.34099e-26	0.1551	63104827	12	112.859
rs61919557	T	C	-0.098667	0.0093452	4.71194e-26	0.15531	63119313	12	111.472
rs117989934	T	C	0.058462	0.0077963	6.46249e-14	0.74723	63172336	12	56.2303
rs113753969	C	A	0.079282	0.0138	9.19242e-09	0.069661	19931867	13	33.0059
rs12323228	C	T	0.2099	0.0067602	1e-200	0.47328	20870092	13	964.064
rs74977649	A	C	0.19978	0.0068507	1.0617e-186	0.41763	20910454	13	850.421
rs117423119	A	T	0.20904	0.0067643	1e-200	0.47384	21025560	13	955.021
rs60070258	T	A	0.20917	0.0067642	1e-200	0.47294	21115442	13	956.238
rs9552234	A	G	0.20902	0.00676	1e-200	0.47372	21121475	13	956.054
rs117629513	T	A	-0.084576	0.0070867	7.9671e-33	0.35374	21250581	13	142.432
rs73156560	A	C	0.058703	0.0072848	7.76426e-16	0.68568	23293869	13	64.936
rs12877018	C	T	0.090269	0.0068803	2.59e-39	0.40711	23348344	13	172.132
rs111461290	T	C	0.09215	0.0069069	1.35894e-40	0.40183	23378470	13	178.002
rs11556094	C	G	-0.048291	0.007197	1.95029e-11	0.66819	25876007	13	45.0225
rs77815308	C	T	0.050227	0.0071612	2.32381e-12	0.34764	26043405	13	49.193
rs7996680	C	T	-0.052458	0.0084409	5.14695e-10	0.20138	87537890	13	38.623
rs1279320	A	C	-0.040547	0.0067697	2.10751e-09	0.4712	33589389	14	35.8739
rs79858919	T	G	-0.0457	0.0069455	4.71954e-11	0.38773	33598968	14	43.2938
rs3218798	T	C	-0.079724	0.010027	1.85481e-15	0.1332	50133057	14	63.2173
rs12586935	G	C	-0.08082	0.0099876	5.89115e-16	0.13241	50260594	14	65.481
rs80051225	A	G	-0.074406	0.00887	4.94197e-17	0.17642	38617501	15	70.3669
rs12911512	C	T	0.061665	0.0068574	2.43164e-19	0.56797	75791342	15	80.8646
rs79897107	T	A	0.068496	0.008392	3.30674e-16	0.20338	95560810	15	66.6192
rs291036	C	G	0.17822	0.015743	1.05657e-29	0.048868	95611257	15	128.156
rs7186994	T	C	-0.08848	0.0091802	5.5552e-22	0.16122	10296707	16	92.8936
rs16957213	C	T	-0.086912	0.0092453	5.45632e-21	0.15982	10345018	16	88.3726
rs11865150	T	A	-0.098974	0.012999	2.66195e-14	0.07287	13752594	16	57.9725
rs7185220	C	G	0.041901	0.0067812	6.45937e-10	0.53873	60256795	16	38.18
rs73560081	A	G	-0.055844	0.007104	3.82208e-15	0.34519	60506401	16	61.7941
rs78133331	G	T	-0.055653	0.0071043	4.75116e-15	0.34532	60508488	16	61.367
rs117011127	T	G	0.048578	0.0072007	1.51985e-11	0.67302	60591090	16	45.5124
rs7192187	C	T	0.065281	0.007884	1.23509e-16	0.24166	68132109	16	68.5615
rs55689224	T	C	-0.18629	0.030582	1.12021e-09	0.013837	17144006	17	37.1063
rs141308108	T	C	-0.20946	0.035752	4.66982e-09	0.0097424	17554035	17	34.3243
rs28699409	T	C	-0.042166	0.0073549	9.8687e-09	0.30357	36226301	17	32.8678
rs111336279	T	C	0.048886	0.0068927	1.32008e-12	0.59208	49360418	17	50.3026
rs4794229	A	G	0.054749	0.0069804	4.40453e-15	0.62267	49415674	17	61.5165
rs2427048	G	A	0.17318	0.018596	1.25516e-20	0.036264	59873160	20	86.7274
rs79138132	G	A	-0.050004	0.0076202	5.31618e-11	0.73071	19427805	21	43.0603
rs55916013	G	A	-0.049771	0.0076166	6.39146e-11	0.73065	19449510	21	42.7003
rs118020038	G	A	-0.042283	0.0067617	4.02291e-10	0.49578	19467652	21	39.1039
rs4818964	A	G	-0.13552	0.023422	7.2056e-09	0.022008	46112873	21	33.4779
rs55678595	G	A	-0.15108	0.025148	1.88191e-09	0.018615	46317846	21	36.0917
rs1051298	A	G	-0.20363	0.022388	9.482e-20	0.023677	46934826	21	82.7281
rs914241	C	T	-0.19413	0.022026	1.21423e-18	0.024158	47182965	21	77.6809
rs142870296	T	C	0.043968	0.007056	4.62956e-10	0.64193	23661234	22	38.829
rs6003667	C	G	-0.060079	0.0070744	2.03236e-17	0.64863	23717556	22	72.1217
rs9624725	A	G	-0.087368	0.011323	1.20393e-14	0.099177	25489203	22	59.5363
rs5995556	G	A	-0.05225	0.0071197	2.16073e-13	0.34314	38642494	22	53.8579
rs7290882	A	G	-0.056383	0.0092966	1.32151e-09	0.15684	38660566	22	36.7831
rs5757064	A	G	-0.046596	0.0075785	7.83105e-10	0.2764	38759046	22	37.8034
rs78275933	G	A	-0.047562	0.0072951	7.05342e-11	0.31169	38931539	22	42.5067

[truncated: 14 more sheets: SEXukb-d-30850_raw.csv_Esophage, SEXukb-d-30850_raw.csv_Esophae, SMOKINGukb-a-16, SMOKINGukb-a-17, SMOKINGukb-a-225, SMOKINGukb-b-223, SMOKINGukb-b-2134, SMOKINGukb-b-2134_Esophageal_ca, SMOKINGukb-b-2134_Esophageal_lo, SMOKINGukb-b-6244, VEGEukb-b-1996, VEGEukb-b-1996_Esophageal_cance, VEGEukb-b-1996_Esopageal_cance, VEGEukb-b-8089]
